# Supplementary material for: May Patients with Chronic Stroke Benefit from Robotic Gait Training with an End-Effector? A Case-Control Study
Source: J Funct Morphol Kinesiol. 2025 May 6;10(2):161. doi: 10.3390/jfmk10020161 (PMC12101270; doi:10.3390/jfmk10020161)
Supplement: Supplementary file 1 [file jfmk-10-00161-s001.zip]

Archive with 1 entries (1 files):
- jfmk-3500666-supplementary.pdf
